# Supplementary material for: Antimicrobial Peptide Modifications against Clinically Isolated Antibiotic-Resistant Salmonella
Source: Molecules. 2021 Jul 31;26(15):4654. doi: 10.3390/molecules26154654 (PMC8348142; doi:10.3390/molecules26154654)
Supplement: Supplementary file 1 [file molecules-26-04654-s001.zip]

Archive with 1 entries (1 files):
- molecules-1304840-supplementary.pdf
